# Supplementary material for: The endosomal pH regulator NHE9 is a driver of stemness in glioblastoma
Source: PNAS Nexus. 2022 Mar 9;1(1):pgac013. doi: 10.1093/pnasnexus/pgac013 (PMC8974362; doi:10.1093/pnasnexus/pgac013)
Supplement: pgac013_Supplemental_Files [file pgac013_supplemental_files.zip]

Archive with 2 entries (2 files):
- PNASNEXUS-PNASNEXUS-2021-00240-T-s01.pdf
- PNASNEXUS-PNASNEXUS-2021-00240-T-s02.pdf
